# Supplementary material for: Immunization with Tp0954, an adhesin of Treponema pallidum, provides protective efficacy in the rabbit model of experimental syphilis
Source: Front Immunol. 2023 Mar 9;14:1130593. doi: 10.3389/fimmu.2023.1130593 (PMC10042077; doi:10.3389/fimmu.2023.1130593)
Supplement: Supplementary Table 1 — Serological analysis of naïve recipient animals following popliteal lymph node transfer. R: reactive WR: weakly reactive [file DataSheet_1.zip]

Archive with 12 entries (10 files):
- 1/
- 1/Fig S1A.tiff
- 1/Fig S1B.tiff
- 1/Fig1.A.tif
- 1/Fig1.B.tiff
- 1/Fig2.IgG titers.xlsx
- 1/Fig3.cck8/
- 1/Fig3.cck8/CCK8.xlsx
- 1/Fig3.cck8/cck8.pzfx
- 1/Fig4.IFN-a├.xlsx
- 1/Fig5.leision diameter.xlsx
- 1/Fig6.PCR.xlsx
