# Supplementary material for: Immunization with Tp0954, an adhesin of Treponema pallidum, provides protective efficacy in the rabbit model of experimental syphilis
Source: Front Immunol. 2023 Mar 9;14:1130593. doi: 10.3389/fimmu.2023.1130593 (PMC10042077; doi:10.3389/fimmu.2023.1130593)
Supplement: Supplementary Table 1 — Serological analysis of naïve recipient animals following popliteal lymph node transfer. R: reactive WR: weakly reactive [file DataSheet_1.zip › 1/Fig2.IgG titers.xlsx]

## Sheet: Sheet1
PBS	FA	Tp0954	0W		PBS	FA	Tp0954	0W
100	100	400			2	2	2.60206
100	100	200			2	2	2.30103
400	200	100			2.60206	2.30103	2
PBS	FA	Tp0954	2W		PBS	FA	Tp0954	2W
100	100	25600			2	2	4.40824
200	200	25600			2.30103	2.30103	4.40824
200	100	204800			2.30103	2	5.31133
PBS	FA	Tp0954	4W		PBS	FA	Tp0954	4W
500	1000	128000			2.69897	3	5.10721
1000	2000	64000			3	3.30103	4.80618
1000	1000	64000			3	3	4.80618
PBS	FA	Tp0954	6W		PBS	FA	Tp0954	6W
2500	1250	10240000			3.39794	3.09691	7.0103
1250	1250	5120000			3.09691	3.09691	6.70927
1250	5000	5120000			3.09691	3.69897	6.70927
						PBS			FA			rTp0954
3.39794	3.09691	3.09691			0W	2	2	2.60206	2	2	2.30103	2.60206	2.30103	2
3.09691	3.09691	3.69897			2W	2	2.30103	2.30103	2	2.30103	2	4.40824	4.40824	5.31133
7.0103	6.70927	6.70927			4W	2.69897	3	3	3	3.30103	3	5.10721	4.80618	4.80618
					6W	3.39794	3.09691	3.09691	3.09691	3.09691	3.69897	7.0103	6.70927	6.70927
pbs	fa	tp0954		pbs	fa	tp0954		pbs	fa	tp0954		pbs	fa	tp0954
3.39794	3.09691	7.0103		2.69897	3	5.10721		2	2	4.40824		2	2	2.60206
3.09691	3.09691	6.70927		3	3.30103	4.80618		2.30103	2.30103	4.40824		2	2	2.30103
3.09691	3.69897	6.70927		3	3	4.80618		2.30103	2	5.31133		2.60206	2.30103	2
