# Supplementary material for: Immunization with Tp0954, an adhesin of Treponema pallidum, provides protective efficacy in the rabbit model of experimental syphilis
Source: Front Immunol. 2023 Mar 9;14:1130593. doi: 10.3389/fimmu.2023.1130593 (PMC10042077; doi:10.3389/fimmu.2023.1130593)
Supplement: Supplementary Table 1 — Serological analysis of naïve recipient animals following popliteal lymph node transfer. R: reactive WR: weakly reactive [file DataSheet_1.zip › 1/Fig3.cck8/CCK8.xlsx]

## Sheet: Sheet1
2021.9.10
	PBS⑤					pr⑧
positive（CoA)	0.9047	0.9686	0.7817	0.9059	0.9213	1.083	1.1382	1.0959	1.13	1.1267	positive（CoA)
negative（control）	0.7555	0.6369	0.6256	0.6706	0.6706	0.7819	0.7556	0.7436	0.6632	0.7895	negative（control）
TP954（pr）	0.9325	0.9766	0.9413	0.9242	0.9279	1.1566	1.1869	1.2087	1.28	1.159	TP954（pr）
no cell	0.2198	0.2158	0.209	0.2051	0.215	0.2062	0.2197	0.2187	0.2203	0.2189	no cell
	SI=1.6							SI=1.85
					`
2021.9.10	PBS⑤					pr⑧
positive（CoA)	0.745	0.7868	1.0223	0.7892	0.7703	1.4428	1.3813	1.4052	1.4887	1.6091	positive（CoA)
TP954（pr）	0.4052	0.4072	0.386	0.4049	0.3559	0.7941	0.8209	0.8169	0.7156	0.7433	TP954（pr）
negative（control）	0.3508	0.2978	0.3499	0.3892	0.3171	0.4131	0.3793	0.3689	0.4643	0.4201	negative（control）
no cell	0.2377	0.2382	0.2332	0.2303	0.2296	0.2325	0.2357	0.2394	0.2346	0.2374	no cell
	SI=1.5							SI=3.18
2021.9.15
0.2616	0.0666	0.0378	0.034	0.0352	0.0346	0.0348	0.0347	0.0348	blank（PBS）	pr
0.2758	0.3075	0.3332	0.3094	0.3228	0.3392	0.1438	0.3136	0.3031	PBS
0.2731	0.3174	0.2738	0.323	0.2861	0.2897	0.309	0.272	0.2983	FA1
0.268	0.2983	0.3023	0.2885	0.3095	0.2963	0.2835	0.2753	0.2918	FA2
0.2687	0.3803	0.4134	0.1514	0.1513	0.1878	0.1499	0.3574	0.3463	pr1
0.2666	0.3717	0.4505	0.5521	0.5117	0.4957	0.3286	0.5554	0.3813	pr2
0.2705	0.2923	0.2844	0.2881	0.2876	0.2881	0.2782	0.2839	0.2827	blank（CCK8）
0.06315	0.0384	0.0349	0.0384	0.0353	0.036	0.0366	0.0378	0.0374	blank（PBS）	no pr
0.0596	0.3569	0.37058	0.5024	0.3412	0.347	0.3518	0.3432	0.3584	PBS
0.0584	0.3254	0.2949	0.3187	0.3033	0.3341	0.3475	0.3229	0.3777	FA1
0.0594	0.3269	0.3249	0.3281	0.3372	0.3242	0.3434	0.3264	0.3452	FA2
0.0726	0.4114	0.3802	0.3856	0.3618	0.4434	0.3606	0.3674	0.3222	pr1
0.0614	0.4008	0.4776	0.4759	0.4279	0.4411	0.4619	0.4289	0.4617	pr2
0.1068	0.1055	0.1039	0.1056	0.1117	0.1064	0.1055	0.1055	0.1043	blank（PBS）	CoA
0.1252	0.6138	0.531	0.482	0.5583	0.5171	0.4975	0.5598	0.5584	PBS
0.1089	0.4295	0.1303	0.1263	0.3704	0.3935	0.4233	0.4024	0.4499	FA1
0.1069	0.1268	0.4671	0.4118	0.1312	0.1284	0.1264	0.1205	0.1175	FA2
0.11	0.642	0.5749	0.4952	0.5251	0.6404	0.4551	0.5385	0.5101	pr1
0.1214	0.5616	0.6072	0.505	0.4722	0.4029	0.4798	0.5224	0.5512	pr2
2021.9.17
	pr						no pr
PBS1	0.3931	0.3901	0.4148	0.3789	0.41		0.3899	0.4174	0.3911	0.4364	0.4309	PBS1
PBS2	0.3974	0.3761	0.3706	0.3169	0.3631		0.3885	0.3851	0.3555	0.4086	0.3661	PBS2
FA1	0.3672	0.4018	0.4004	0.3674	0.3844		0.3622	0.3782	0.3469	0.3812	0.4362	FA1
FA2	0.4338	0.4293	0.3943	0.392	0.4356		0.3718	0.3823	0.3967	0.3902	0.4063	FA2
pr1	0.4725	0.4802	0.4561	0.4873	0.4511		0.399	0.3773	0.423	0.39	0.4265	pr1
pr2	0.5313	0.6099	0.5342	0.4421	0.554		0.4299	0.4008	0.4245	0.3784	0.4694	pr2
blank（PBS）	0.0427	0.052	0.0446	0.0448	0.0445		0.0439	0.0451	0.0468	0.0464	0.0478	blank（PBS）
	no pr						CoA
PBS1	0.3835	0.3398	0.3895	0.3892	0.3697		0.3341	0.3985	0.3483	0.3663	0.3767	PBS1
PBS2	0.3911	0.3857	0.356	0.4087	0.3993		0.3544	0.359	0.2731	0.3225	0.4151	PBS2
FA1	0.337	0.3565	0.3914	0.3892	0.3798		0.3726	0.3498	0.4494	0.3547	0.3935	FA1
FA2	0.3943	0.3748	0.3854	0.368	0.4087		0.5089	0.3942	0.62	0.4349	0.4807	FA2
pr1	0.4086	0.409	0.427	0.3559	0.377		0.4129	0.487	0.3166	0.4835	0.4269	pr1
pr2	0.407	0.414	0.42	0.3834	0.4362		0.5218	0.4896	0.539	0.4277	0.5499	pr2
blank（PBS）	0.0449	0.0453	0.045	0.0427	0.0477		0.0415	0.0472	0.0453	0.045	0.0442	blank（PBS）
	SI=pr-blank（no cell）/no pr-blank（no cell）
PBS（ConA）	0.745	0.7868	1.0223	0.7892
PBS（pr）	0.4052	0.4072	0.386	0.4049
PBS（no pr）	0.3508	0.3569	0.4364	0.3892
PBS（blank）	0.2377	0.2382	0.2332	0.2303
SI(ConA)	4.48541	4.62174	3.88337	3.51731
SI(pr)	1.48099	1.42376	0.751969	1.0988
pr（ConA）	0.9213	1.083	0.7703	1.0959
pr（pr）	0.7941	0.8209	0.8169	0.7156
pr（no pr）	0.4131	0.3793	0.3689	0.4643
pr（blank）	0.2325	0.2357	0.2394	0.2346
SI(ConA)	3.81395	5.90042	4.09961	3.74967
SI(pr)	3.10963	4.07521	4.45946	2.09404
FA（ConA）	0.9047	0.9686	0.7817	0.9059
FA（pr）	0.2983	0.3023	0.2885	0.3095
FA（no pr）	0.3254	0.2949	0.3187	0.3033
FA（blank）	0.0415	0.0472	0.0453	0.045
SI(ConA)	3.04051	3.71982	2.69349	3.33295
SI(pr)	0.904544	1.02987	0.889539	1.024
