# Supplementary material for: Immunization with Tp0954, an adhesin of Treponema pallidum, provides protective efficacy in the rabbit model of experimental syphilis
Source: Front Immunol. 2023 Mar 9;14:1130593. doi: 10.3389/fimmu.2023.1130593 (PMC10042077; doi:10.3389/fimmu.2023.1130593)
Supplement: Supplementary Table 1 — Serological analysis of naïve recipient animals following popliteal lymph node transfer. R: reactive WR: weakly reactive [file DataSheet_1.zip › 1/Fig4.IFN-a├.xlsx]

## Sheet: Sheet1
2021.9.11（preliminary experiment）
standard curve	2.4284	1.3077	0.7716	0.4558	0.2812	0.1734	0.1248	0.1001	0.0947
	2.543	1.4205	0.9524	0.6643	0.4427	0.3784	0.3309	0.279	0.0905
pr	0.5552	0.5729	0.0952	0.0883	0.0937	0.0913	0.6021	0.5456
PBS	0.1153	0.1047	0.132	0.1146	0.1307	0.0752	0.1141	0.1091
2021.9.11（preliminary experiment）	IFN-γ	IL-6	IL-8
PBS	0.0594	0.0579	0.0423
	0.05	0.0468	0.0473
pr	0.051	0.051	0.1525
	0.0521	0.0492	0.1792
positive control	0.8263	0.3101	0.2476
2021.9.18
pr			PBS		FA①		②
0.5181	0.1834	0.5508	0.1091	0.1985	0.0969	0.2129	0.0972
0.5224	0.1793	0.6466	0.1211	0.1814	0.1068	0.2046	0.0954
0.4622	0.2157	0.6565	0.088	0.1917	0.1026	0.1943	0.1423
2.2249	0.698	0.2407	0.0801	0.1639	0.0756	0.1509	0.138
2.4024	0.7707	0.1837	0.0743	0.0761	0.0718	0.0843	0.1298
0.5959	0.7513	0.1552	0.0864	0.073	0.0768	0.0764
2.3633	0.7055		0.1827	0.0965	0.2518	0.0741
2.251	0.6145		0.1918		0.2394	0.093
standard concentration（pg/ml)	absorbance value
1000	2.4284
500	1.3077
250	0.7716
125	0.4558
62.5	0.2812
31.2	0.1734
15.6	0.1248
7.8	0.1001
3.9	0.0947
standard concentration（pg/ml)	absorbance value
1000	2.543
500	1.4205
250	0.9524
125	0.6643
62.5	0.4427
31.2	0.3784
15.6	0.3309
7.8	0.279
3.9	0.0905
pr（OD）	2.3633	2.251	2.2249	2.4024
PBS（OD）	0.1985	0.1814	0.1917	0.1639
FA（OD）	0.2046	0.2129	0.2518	0.1423				x=434.7862y-51.3913
pr（pg/ml）	976.139	927.312	915.965	993.139
PBS（pg/ml）	34.9138	27.4789	31.9572	19.8702
FA（pg/ml）	37.566	41.1747	58.0879	10.4788
