# Supplementary material for: Immunization with Tp0954, an adhesin of Treponema pallidum, provides protective efficacy in the rabbit model of experimental syphilis
Source: Front Immunol. 2023 Mar 9;14:1130593. doi: 10.3389/fimmu.2023.1130593 (PMC10042077; doi:10.3389/fimmu.2023.1130593)
Supplement: Supplementary Table 1 — Serological analysis of naïve recipient animals following popliteal lymph node transfer. R: reactive WR: weakly reactive [file DataSheet_1.zip › 1/Fig5.leision diameter.xlsx]

## Sheet: Sheet1
	Tp0954					FA			PBS
day 9	5	5	6	6	7	9	10	10	7	10	9
day14	8	9	10	10	10	12	11.3	11	14	13	13
day18	9	9	10	10	12	14	13.6	13.5	18	11	14
day21	12	13	13	14	15	15	15	14	18	20	17
	954	FA	PBS
	5	9	7
	8	12	14
	9	14	18
	12	15	18
	5	10	9
	9	11.3	13
	9	13.6	14
	13	15	17
	6	10	10
	10	11	13
	10	13.5	11
	13	14	20
	6	12.3667	13.6667
	10	1.99346	3.83695
	10
	14
	7
	10
	12
	15
mean value	9.65
SD	2.85088
