# Supplementary material for: Immunization with Tp0954, an adhesin of Treponema pallidum, provides protective efficacy in the rabbit model of experimental syphilis
Source: Front Immunol. 2023 Mar 9;14:1130593. doi: 10.3389/fimmu.2023.1130593 (PMC10042077; doi:10.3389/fimmu.2023.1130593)
Supplement: Supplementary Table 1 — Serological analysis of naïve recipient animals following popliteal lymph node transfer. R: reactive WR: weakly reactive [file DataSheet_1.zip › 1/Fig6.PCR.xlsx]

## Sheet: Sheet1
	blood	MMMP-1	2x1				blood	FlaA	10x2		10x2/2x1
pr①	17.23	8.94356	492.357			pr①	27.55	4.06139	11518.5		23.3945
pr②	16.14	10.157	1141.7			pr②	26.3691	4.49657	31374.2		27.4803
pr③	18.42	7.61884	196.561			pr③	28.0202	3.88812	7728.93		39.3207
pr④	15.82	10.5132	1461.46			pr④	26.7613	4.35204	22492.7		15.3906
pr⑤	16.62	9.62262	788.311			pr⑤	27.7396	3.99152	9806.73		12.4402
PBS①	18.28	7.77469	218.985			PBS①	23.5373	5.54013	346842		1583.86
PBS②	20.92	4.8358	28.5576			PBS②	25.766	4.71882	52338.8		1832.75
PBS③	21.14	4.59089	24.0989			PBS③	27.047	4.24676	17650.5		732.42
FA①	20.34	5.48146	44.6771			FA①	25.3124	4.88598	76909.8		1721.46
FA②	21.36	4.34599	20.3363			FA②	26.384	4.49108	30980		1523.38
FA③	17.53	8.6096	390.613			FA③	22.8197	5.80458	637642		1632.41
	spleen	MMMP-1	2x1				spleen	FlaA	10x2		10x2/2x1
pr①	13.51	13.0847	8687.44			pr①	34.39	1.54076	34.7342		0.00399821
pr②	12.11	14.6432	25588.6			pr②	33.77	1.76924	58.7809		0.00229715
pr③	16.42	9.84526	919.855			pr③	34.7	1.42652	26.7004		0.0290268
pr④	19.36	6.57241	95.1687			pr④	40.05	-0.545032	0.285081		0.00299553
pr⑤	18.87	7.11789	138.899			pr⑤	35.89	0.987986	9.72717		0.0700307
PBS①	18.62	7.39619	168.452			PBS①	29.04	3.51231	3253.18		19.3122
PBS②	21.26	4.45731	21.9676			PBS②	31.03	2.77897	601.126		27.3641
PBS③	20.15	5.69298	51.7317			PBS③	30.3602	3.0258	1061.2		20.5135
FA①	16.45	9.81187	898.807			FA①	28.6	3.67445	4725.57		5.25761
FA②	17.22	8.95469	496.171			FA②	28.4	3.74816	5599.61		11.2856
FA③	18.55	7.47412	177.801			FA③	29.34	3.40175	2522.05		14.1847
	liver	MMMP-1	2x1				liver	FlaA	10x2		10x2/2x1
pr①	15.32	11.0698	2149.52			pr①	29.82	3.22487	1678.29		0.780775
pr②	16.79	9.43337	691.399			pr②	29.5	3.34279	2201.87		3.18466
pr③	16.12	10.1792	1159.45			pr③	27.92	3.92504	8414.81		7.25757
pr④	15.73	10.6134	1566.56			pr④	28.5	3.71131	5144.06		3.28367
pr⑤	18.24	7.81921	225.849			pr⑤	29.57	3.317	2074.89		9.18709
PBS①	20.11	5.7375	53.3532			PBS①	26.6	4.41148	25791.9		483.417
PBS②	22.18	3.43315	10.8014			PBS②	28.35	3.76658	5842.29		540.881
PBS③	24.25	1.1288	2.18677			PBS③	29.96	3.17328	1490.31		681.511
FA①	20.32	5.50373	45.372			FA①	27.19	4.19406	15633.6		344.566
FA②	19.23	6.71713	105.21			FA②	25.92	4.66207	45927.5		436.53
FA③	17.21	8.96582	500.014			FA③	23.85	5.4249	266009		532.004
	skin	MMMP-1	2x1				skin	FlaA	10x2		10x2/2x1
pr①	20	5.85996	58.0795			pr①	26.29	4.52572	33552.3		577.696
pr②	21.5	4.19014	18.254			pr②	27.12	4.21986	16590.3		908.863
pr③	20.7	5.08071	33.8412			pr③	28.97	3.5381	3452.27		102.014
pr④	22.31	3.28843	9.77051			pr④	29.02	3.51968	3308.86		338.658
pr⑤	19.51	6.40543	84.7671			pr⑤	25.45	4.83527	68434.4		807.322
PBS①	21.25	4.46844	22.1378			PBS①	23.16	5.67917	477718		21579.3
PBS②	22.34	3.25504	9.54693			PBS②	24.71	5.10797	128226		13431.1
PBS③	19.16	6.79506	111.049			PBS③	20.98	6.48253	3.03761e+06		27353.7
FA①	23.25	2.24201	4.73057			FA①	25.08	4.97162	93675.2		19802.1
FA②	21.13	4.60203	24.2855			FA②	22.85	5.79341	621457		25589.6
FA③	24.25	1.1288	2.18677			FA③	25.74	4.72841	53506.3		24468.2
